# Supplementary material for: Proteomic Analysis of Iodinated Contrast Agent-Induced Perturbation of Thyroid Iodide Uptake
Source: J Clin Med. 2020 Jan 23;9(2):329. doi: 10.3390/jcm9020329 (PMC7073936; doi:10.3390/jcm9020329)
Supplement: Supplementary file 1 [file jcm-09-00329-s001.zip]

Archive with 4 entries (4 files):
- zip supplementary/Supplementary table 1.xlsx
- zip supplementary/Supplementary table 2.xlsx
- zip supplementary/Supplementary table 3.xlsx
- zip supplementary/Supplementary table 4.xlsx
