# Supplementary material for: Proteomic Analysis of Iodinated Contrast Agent-Induced Perturbation of Thyroid Iodide Uptake
Source: J Clin Med. 2020 Jan 23;9(2):329. doi: 10.3390/jcm9020329 (PMC7073936; doi:10.3390/jcm9020329)
Supplement: Supplementary file 1 [file jcm-09-00329-s001.zip › zip supplementary/Supplementary table 1.xlsx]

## Sheet: Feuil1
Accession	Description	Exp. q-value	Sum PEP Score	# Peptides	# PSMs	Abundance Ratio NaI vs.CTRL	p.value
A1YYN9	Fibroblast growth factor receptor OS=Mus musculus OX=10090 GN=Fgfr2 PE=2 SV=1	0.004	1.166	8	9	1.435	0.018
P02535	Keratin, type I cytoskeletal 10 OS=Mus musculus OX=10090 GN=Krt10 PE=1 SV=3	0.000	24.372	10	14	1.324	0.007
P55264	Adenosine kinase OS=Mus musculus OX=10090 GN=Adk PE=1 SV=2	0.000	1.760	3	4	1.32	0.047
Q3KQJ3	H2-D1 protein (Fragment) OS=Mus musculus OX=10090 GN=H2-D1 PE=2 SV=1	0.021	0.671	4	8	1.309	0.018
G3UXX7	N6-adenosine-methyltransferase subunit METTL3 (Fragment) OS=Mus musculus OX=10090 GN=Mettl3 PE=1 SV=8	0.039	0.529	3	3	1.303	0.044
D3Z722	40S ribosomal protein S19 OS=Mus musculus OX=10090 GN=Rps19 PE=1 SV=1	0.000	4.889	5	5	1.293	0.012
O70423	Membrane primary amine oxidase OS=Mus musculus OX=10090 GN=Aoc3 PE=1 SV=3	0.000	5.441	3	4	1.279	0.020
P61358	60S ribosomal protein L27 OS=Mus musculus OX=10090 GN=Rpl27 PE=1 SV=2	0.000	2.354	3	3	1.279	0.045
Q570Z8	MKIAA4114 protein (Fragment) OS=Mus musculus OX=10090 GN=Picalm PE=2 SV=1	0.003	1.465	6	6	1.272	0.004
P08730	Keratin, type I cytoskeletal 13 OS=Mus musculus OX=10090 GN=Krt13 PE=1 SV=2	0.000	9.947	11	12	1.271	0.042
P22599	Alpha-1-antitrypsin 1-2 OS=Mus musculus OX=10090 GN=Serpina1b PE=1 SV=2	0.000	25.990	6	9	1.258	0.019
P50516	V-type proton ATPase catalytic subunit A OS=Mus musculus OX=10090 GN=Atp6v1a PE=1 SV=2	0.000	8.876	5	5	1.236	0.011
E9PZF0	Nucleoside diphosphate kinase OS=Mus musculus OX=10090 GN=Gm20390 PE=3 SV=1	0.008	0.979	6	6	1.216	0.024
Q6DYE8	Ectonucleotide pyrophosphatase/phosphodiesterase family member 3 OS=Mus musculus OX=10090 GN=Enpp3 PE=1 SV=2	0.032	0.549	11	12	1.208	0.023
Q8BG37	MCG48959 OS=Mus musculus OX=10090 GN=Prdx6b PE=1 SV=1	0.003	1.368	4	4	1.204	0.025
Q3UKX8	AP-1 complex subunit gamma OS=Mus musculus OX=10090 GN=Ap1g1 PE=2 SV=1	0.014	0.711	7	7	1.197	0.004
Q99LC5	Electron transfer flavoprotein subunit alpha, mitochondrial OS=Mus musculus OX=10090 GN=Etfa PE=1 SV=2	0.000	3.008	6	6	1.197	0.020
P97315	Cysteine and glycine-rich protein 1 OS=Mus musculus OX=10090 GN=Csrp1 PE=1 SV=3	0.000	6.498	3	4	1.187	0.019
Q3UKH3	Uncharacterized protein OS=Mus musculus OX=10090 GN=Acaa2 PE=2 SV=1	0.000	22.294	8	12	1.187	0.008
Q9D024	Coiled-coil domain-containing protein 47 OS=Mus musculus OX=10090 GN=Ccdc47 PE=1 SV=2	0.003	1.373	3	3	1.185	0.001
Q3U8S5	Uncharacterized protein OS=Mus musculus OX=10090 GN=Capn2 PE=2 SV=1	0.000	3.489	10	13	1.174	0.029
A0JNS9	Histone H2B OS=Mus musculus OX=10090 GN=Hist1h2ba PE=2 SV=1	0.001	1.785	5	5	1.172	0.014
P30416	Peptidyl-prolyl cis-trans isomerase FKBP4 OS=Mus musculus OX=10090 GN=Fkbp4 PE=1 SV=5	0.000	5.443	6	7	1.172	0.044
P09055	Integrin beta-1 OS=Mus musculus OX=10090 GN=Itgb1 PE=1 SV=1	0.000	17.026	10	12	1.161	0.019
Q9WVE8	Protein kinase C and casein kinase substrate in neurons protein 2 OS=Mus musculus OX=10090 GN=Pacsin2 PE=1 SV=1	0.000	3.095	2	2	1.161	0.011
Q6KAR6	Exocyst complex component 3 OS=Mus musculus OX=10090 GN=Exoc3 PE=1 SV=2	0.021	0.646	7	9	1.155	0.016
Q8BTM8	Filamin-A OS=Mus musculus OX=10090 GN=Flna PE=1 SV=5	0.000	51.210	17	18	1.15	0.013
P20060	Beta-hexosaminidase subunit beta OS=Mus musculus OX=10090 GN=Hexb PE=1 SV=2	0.000	4.984	6	9	1.148	0.012
Q3TI98	Uncharacterized protein OS=Mus musculus OX=10090 GN=Farsb PE=2 SV=1	0.000	3.482	2	2	1.147	0.021
Q3U7R1	Extended synaptotagmin-1 OS=Mus musculus OX=10090 GN=Esyt1 PE=1 SV=2	0.000	25.305	13	18	1.126	0.043
Q922B0	Ubc protein OS=Mus musculus OX=10090 GN=Ubc PE=2 SV=1	0.000	11.707	6	10	1.126	0.020
O35129	Prohibitin-2 OS=Mus musculus OX=10090 GN=Phb2 PE=1 SV=1	0.000	7.173	4	4	1.124	0.037
Q8CAE2	Small RNA 2'-O-methyltransferase OS=Mus musculus OX=10090 GN=Henmt1 PE=1 SV=1	0.043	0.498	9	10	1.124	0.034
A0A087WPH7	26S proteasome regulatory subunit 6A (Fragment) OS=Mus musculus OX=10090 GN=Psmc3 PE=1 SV=6	0.000	1.958	4	5	1.123	0.023
Q8K4Q8	Collectin-12 OS=Mus musculus OX=10090 GN=Colec12 PE=1 SV=1	0.000	1.700	6	7	1.123	0.026
Q91X72	Hemopexin OS=Mus musculus OX=10090 GN=Hpx PE=1 SV=2	0.000	10.309	7	7	1.123	0.046
Q3TSQ1	Sodium/potassium-transporting ATPase subunit beta OS=Mus musculus OX=10090 GN=Atp1b1 PE=2 SV=1	0.000	3.626	4	5	1.122	0.020
Q1A602	Non-muscle alpha-actinin 4 OS=Mus musculus OX=10090 GN=Actn4 PE=2 SV=1	0.000	60.851	20	26	1.12	0.024
E9Q4M2	Hormone-sensitive lipase OS=Mus musculus OX=10090 GN=Lipe PE=1 SV=1	0.000	2.035	3	3	1.119	0.043
P29341	Polyadenylate-binding protein 1 OS=Mus musculus OX=10090 GN=Pabpc1 PE=1 SV=2	0.000	12.912	9	9	1.118	0.037
B1B1A8	Myosin light chain kinase, smooth muscle OS=Mus musculus OX=10090 GN=Mylk PE=1 SV=1	0.000	8.259	13	15	1.112	0.017
Q8BFR4	N-acetylglucosamine-6-sulfatase OS=Mus musculus OX=10090 GN=Gns PE=1 SV=1	0.006	0.937	4	6	1.112	0.014
A0A1S6GWH2	Uncharacterized protein OS=Mus musculus OX=10090 GN=Ddx39b PE=2 SV=1	0.000	3.845	11	16	1.092	0.019
Q60598	Src substrate cortactin OS=Mus musculus OX=10090 GN=Cttn PE=1 SV=2	0.000	1.954	6	6	1.09	0.012
Q99KI0	Aconitate hydratase, mitochondrial OS=Mus musculus OX=10090 GN=Aco2 PE=1 SV=1	0.000	83.214	24	39	1.085	0.013
A0A0S3CWK3	NArgBP2 OS=Mus musculus OX=10090 GN=Sorbs2 PE=2 SV=1	0.000	3.502	14	15	1.073	0.045
P23953	Carboxylesterase 1C OS=Mus musculus OX=10090 GN=Ces1c PE=1 SV=4	0.000	9.066	8	10	1.063	0.040
P97807	Fumarate hydratase, mitochondrial OS=Mus musculus OX=10090 GN=Fh PE=1 SV=3	0.000	14.419	13	16	1.058	0.003
A0A1C7CYU3	Nucleobindin 1, isoform CRA_b OS=Mus musculus OX=10090 GN=Nucb1 PE=1 SV=1	0.000	8.405	5	5	0.938	0.005
A1L0U6	Nckap1 protein (Fragment) OS=Mus musculus OX=10090 GN=Nckap1 PE=2 SV=1	0.012	0.800	19	29	0.934	0.019
E9Q4Z2	Acetyl-CoA carboxylase 2 OS=Mus musculus OX=10090 GN=Acacb PE=1 SV=1	0.000	6.485	31	40	0.921	0.029
O35857	Mitochondrial import inner membrane translocase subunit TIM44 OS=Mus musculus OX=10090 GN=Timm44 PE=1 SV=2	0.034	0.531	6	6	0.896	0.036
P11983	T-complex protein 1 subunit alpha OS=Mus musculus OX=10090 GN=Tcp1 PE=1 SV=3	0.000	4.213	12	15	0.87	0.025
A0A2I3BQL9	Phosphoenolpyruvate carboxykinase [GTP], mitochondrial (Fragment) OS=Mus musculus OX=10090 GN=Pck2 PE=1 SV=1	0.000	2.557	10	12	0.868	0.043
B2RXX9	Myosin, heavy polypeptide 7, cardiac muscle, beta OS=Mus musculus OX=10090 GN=Myh7 PE=2 SV=1	0.046	0.480	25	30	0.868	0.038
P22437	Prostaglandin G/H synthase 1 OS=Mus musculus OX=10090 GN=Ptgs1 PE=1 SV=1	0.000	6.513	7	7	0.867	0.006
O54692	Centromere/kinetochore protein zw10 homolog OS=Mus musculus OX=10090 GN=Zw10 PE=1 SV=3	0.000	2.889	6	6	0.86	0.023
Q3ULD5	Methylcrotonoyl-CoA carboxylase beta chain, mitochondrial OS=Mus musculus OX=10090 GN=Mccc2 PE=1 SV=1	0.000	10.379	6	6	0.858	0.038
Q3UMA4	Uncharacterized protein OS=Mus musculus OX=10090 GN=Fermt2 PE=2 SV=1	0.009	0.957	10	13	0.856	0.012
A0A0R4J1Y7	Thioredoxin domain-containing protein 5 OS=Mus musculus OX=10090 GN=Txndc5 PE=1 SV=1	0.001	1.651	4	4	0.854	0.020
P70188	Kinesin-associated protein 3 OS=Mus musculus OX=10090 GN=Kifap3 PE=1 SV=1	0.000	5.722	7	11	0.85	0.035
Q9Z1W8	Potassium-transporting ATPase alpha chain 2 OS=Mus musculus OX=10090 GN=Atp12a PE=1 SV=3	0.012	0.826	7	10	0.82	0.016
J3QN31	Adenylosuccinate synthetase isozyme 1 OS=Mus musculus OX=10090 GN=Adssl1 PE=1 SV=1	0.000	4.127	3	4	0.816	0.031
Q4FJL0	RAB10, member RAS oncogene family OS=Mus musculus OX=10090 GN=Rab10 PE=1 SV=1	0.000	5.589	4	5	0.811	0.032
P62192	26S proteasome regulatory subunit 4 OS=Mus musculus OX=10090 GN=Psmc1 PE=1 SV=1	0.000	12.033	4	5	0.8	0.015
F6VW30	14-3-3 protein theta (Fragment) OS=Mus musculus OX=10090 GN=Ywhaq PE=1 SV=1	0.000	6.892	6	8	0.755	0.038
Q8C0C7	Phenylalanine--tRNA ligase alpha subunit OS=Mus musculus OX=10090 GN=Farsa PE=1 SV=1	0.000	3.222	3	4	0.733	0.015
Q3TQR3	MCG118037 OS=Mus musculus OX=10090 GN=Eif5 PE=1 SV=1	0.035	0.520	3	4	0.619	0.002
Q64378	Peptidyl-prolyl cis-trans isomerase FKBP5 OS=Mus musculus OX=10090 GN=Fkbp5 PE=1 SV=1	0.024	0.580	3	8	0.593	0.024
Q8VCW2	Keratin, type I cytoskeletal 25 OS=Mus musculus OX=10090 GN=Krt25 PE=1 SV=1	0.005	1.187	2	4	0.513	0.036
A0A0G2JDV3	Guanylate-binding protein 6 OS=Mus musculus OX=10090 GN=Gbp6 PE=1 SV=1	0.006	1.088	4	5	0.494	0.009
F7C2Y9	Zinc finger CCCH-type with G patch domain-containing protein (Fragment) OS=Mus musculus OX=10090 GN=Zgpat PE=1 SV=1	0.013	0.780	7	11	0.354	0.013
