# Supplementary material for: Proteomic Analysis of Iodinated Contrast Agent-Induced Perturbation of Thyroid Iodide Uptake
Source: J Clin Med. 2020 Jan 23;9(2):329. doi: 10.3390/jcm9020329 (PMC7073936; doi:10.3390/jcm9020329)
Supplement: Supplementary file 1 [file jcm-09-00329-s001.zip › zip supplementary/Supplementary table 2.xlsx]

## Sheet: Feuil1
Accession	Description	Exp. q-value	Sum PEP Score	# Peptides	# PSMs	Abundance Ratio ICM vs.CTRL	p.value
Q3KQJ3	H2-D1 protein (Fragment) OS=Mus musculus OX=10090 GN=H2-D1 PE=2 SV=1	0.021	0.671	4	8	1.75	0.049
H3BJB6	T-complex protein 1 subunit theta (Fragment) OS=Mus musculus OX=10090 GN=Cct8 PE=1 SV=1	0.000	11.421	8	9	1.732	0.033
Q8CGR9	NDR2 (Fragment) OS=Mus musculus OX=10090 GN=Ndr2 PE=4 SV=1	0.000	2.382	2	2	1.47	0.037
P13707	Glycerol-3-phosphate dehydrogenase [NAD(+)], cytoplasmic OS=Mus musculus OX=10090 GN=Gpd1 PE=1 SV=3	0.000	9.290	4	5	1.46	0.042
P21550	Beta-enolase OS=Mus musculus OX=10090 GN=Eno3 PE=1 SV=3	0.000	26.052	13	16	1.458	0.040
Q3UIJ2	Uncharacterized protein OS=Mus musculus OX=10090 GN=Eif2s3x PE=2 SV=1	0.005	1.194	4	4	1.449	0.036
P01897	H-2 class I histocompatibility antigen, L-D alpha chain OS=Mus musculus OX=10090 GN=H2-L PE=1 SV=2	0.000	3.357	4	5	1.433	0.044
Q3UKX8	AP-1 complex subunit gamma OS=Mus musculus OX=10090 GN=Ap1g1 PE=2 SV=1	0.014	0.711	7	7	1.418	0.005
B9EHC7	Calsequestrin OS=Mus musculus OX=10090 GN=Casq2 PE=2 SV=1	0.005	1.220	2	2	1.388	0.022
Q3TWW8	Serine/arginine-rich splicing factor 6 OS=Mus musculus OX=10090 GN=Srsf6 PE=1 SV=1	0.000	1.792	3	3	1.388	0.016
Q3UIG0	Eukaryotic translation initiation factor 3 subunit E OS=Mus musculus OX=10090 GN=Eif3e PE=1 SV=1	0.000	2.021	6	6	1.381	0.041
Q8K3A8	Sfrs4 protein OS=Mus musculus OX=10090 GN=Srsf4 PE=2 SV=1	0.011	0.860	11	15	1.38	0.032
P47857	ATP-dependent 6-phosphofructokinase, muscle type OS=Mus musculus OX=10090 GN=Pfkm PE=1 SV=3	0.000	2.009	4	4	1.376	0.044
G5DDB7	Phosphoinositide phospholipase C OS=Mus musculus OX=10090 GN=Plcd1 PE=1 SV=1	0.022	0.631	5	5	1.373	0.041
Q8CFE4	SCY1-like protein 2 OS=Mus musculus OX=10090 GN=Scyl2 PE=1 SV=1	0.001	1.573	7	11	1.368	0.012
Q99KI0	Aconitate hydratase, mitochondrial OS=Mus musculus OX=10090 GN=Aco2 PE=1 SV=1	0.000	83.214	24	39	1.341	0.038
P62259	14-3-3 protein epsilon OS=Mus musculus OX=10090 GN=Ywhae PE=1 SV=1	0.000	13.211	6	8	1.328	0.021
G3X8Q6	Kinesin-like protein OS=Mus musculus OX=10090 GN=Kifc2 PE=1 SV=1	0.018	0.712	9	9	1.318	0.002
E9Q035	Uncharacterized protein OS=Mus musculus OX=10090 GN=Gm20425 PE=4 SV=1	0.000	39.741	18	35	1.311	0.016
P62897	Cytochrome c, somatic OS=Mus musculus OX=10090 GN=Cycs PE=1 SV=2	0.000	2.137	3	3	1.305	0.042
P47934	Carnitine O-acetyltransferase OS=Mus musculus OX=10090 GN=Crat PE=1 SV=3	0.000	7.608	5	5	1.304	0.007
Q8VCW8	Acyl-CoA synthetase family member 2, mitochondrial OS=Mus musculus OX=10090 GN=Acsf2 PE=1 SV=1	0.000	19.951	10	13	1.295	0.006
Q3UDE2	Tubulin--tyrosine ligase-like protein 12 OS=Mus musculus OX=10090 GN=Ttll12 PE=1 SV=1	0.036	0.539	3	4	1.287	0.030
Q3UKR1	Decorin OS=Mus musculus OX=10090 GN=Dcn PE=1 SV=1	0.000	12.440	7	8	1.279	0.029
Q9Z0U1	Tight junction protein ZO-2 OS=Mus musculus OX=10090 GN=Tjp2 PE=1 SV=2	0.000	2.091	7	7	1.274	0.039
P29341	Polyadenylate-binding protein 1 OS=Mus musculus OX=10090 GN=Pabpc1 PE=1 SV=2	0.000	12.912	9	9	1.273	0.044
Q9D051	Pyruvate dehydrogenase E1 component subunit beta, mitochondrial OS=Mus musculus OX=10090 GN=Pdhb PE=1 SV=1	0.000	8.386	6	8	1.272	0.043
Q69Z71	MKIAA1905 protein (Fragment) OS=Mus musculus OX=10090 GN=Scin PE=2 SV=1	0.000	21.784	12	14	1.271	0.016
P09405	Nucleolin OS=Mus musculus OX=10090 GN=Ncl PE=1 SV=2	0.000	8.556	11	12	1.27	0.016
A6BLY7	Keratin, type I cytoskeletal 28 OS=Mus musculus OX=10090 GN=Krt28 PE=1 SV=1	0.009	0.765	3	4	1.267	0.049
B1AQ77	Keratin 15, isoform CRA_a OS=Mus musculus OX=10090 GN=Krt15 PE=1 SV=1	0.000	9.541	10	14	1.267	0.040
Q3TXW2	Uncharacterized protein OS=Mus musculus OX=10090 GN=Hnrnpu PE=2 SV=1	0.000	3.735	12	14	1.256	0.029
Q9CPY7	Cytosol aminopeptidase OS=Mus musculus OX=10090 GN=Lap3 PE=1 SV=3	0.000	12.668	6	7	1.254	0.036
Q3TGW0	Uncharacterized protein OS=Mus musculus OX=10090 GN=Actr3 PE=2 SV=1	0.000	5.271	5	6	1.251	0.031
Q99PT1	Rho GDP-dissociation inhibitor 1 OS=Mus musculus OX=10090 GN=Arhgdia PE=1 SV=3	0.000	9.927	4	4	1.232	0.037
O35405	Phospholipase D3 OS=Mus musculus OX=10090 GN=Pld3 PE=1 SV=1	0.000	1.959	3	3	1.231	0.043
P17710	Hexokinase-1 OS=Mus musculus OX=10090 GN=Hk1 PE=1 SV=3	0.000	28.329	16	17	1.229	0.033
A0A0N4SVE0	Uncharacterized protein OS=Mus musculus OX=10090 GN=Gm45233 PE=4 SV=1	0.000	10.406	5	5	1.228	0.021
Q9CQ62	2,4-dienoyl-CoA reductase, mitochondrial OS=Mus musculus OX=10090 GN=Decr1 PE=1 SV=1	0.000	10.354	3	3	1.228	0.036
P48962	ADP/ATP translocase 1 OS=Mus musculus OX=10090 GN=Slc25a4 PE=1 SV=4	0.000	9.394	8	8	1.222	0.007
Q6ZQ49	Sodium/potassium-transporting ATPase subunit alpha (Fragment) OS=Mus musculus OX=10090 GN=Atp1a2 PE=2 SV=1	0.000	36.072	17	27	1.222	0.013
P09055	Integrin beta-1 OS=Mus musculus OX=10090 GN=Itgb1 PE=1 SV=1	0.000	17.026	10	12	1.218	0.016
Q4FZE6	40S ribosomal protein S7 OS=Mus musculus OX=10090 GN=Rps7 PE=2 SV=1	0.005	1.012	4	4	1.216	0.041
Q8JZW4	Copine-5 OS=Mus musculus OX=10090 GN=Cpne5 PE=1 SV=1	0.003	1.333	4	4	1.215	0.018
Q5DTI2	ATPase, Ca++ transporting, cardiac muscle, slow twitch 2, isoform CRA_b (Fragment) OS=Mus musculus OX=10090 GN=Atp2a2 PE=2 SV=1	0.000	67.489	18	26	1.214	0.043
Q61838	Pregnancy zone protein OS=Mus musculus OX=10090 GN=Pzp PE=1 SV=3	0.000	5.044	10	12	1.214	0.022
Q8JZN5	Acyl-CoA dehydrogenase family member 9, mitochondrial OS=Mus musculus OX=10090 GN=Acad9 PE=1 SV=2	0.000	10.077	8	9	1.213	0.039
Q8CIJ3	Eukaryotic translation initiation factor 3 subunit B OS=Mus musculus OX=10090 GN=Eif3b PE=2 SV=1	0.000	4.788	4	4	1.212	0.027
Q3TGJ9	Uncharacterized protein OS=Mus musculus OX=10090 GN=Gsn PE=2 SV=1	0.000	4.017	9	10	1.208	0.018
A0A0S3CWK3	NArgBP2 OS=Mus musculus OX=10090 GN=Sorbs2 PE=2 SV=1	0.000	3.502	14	15	1.203	0.002
Q8R1U1	Conserved oligomeric Golgi complex subunit 4 OS=Mus musculus OX=10090 GN=Cog4 PE=1 SV=1	0.000	3.139	7	9	1.2	0.041
Q8C338	Isocitrate dehydrogenase [NADP] OS=Mus musculus OX=10090 GN=Idh1 PE=2 SV=1	0.000	4.657	12	13	1.199	0.018
P35235	Tyrosine-protein phosphatase non-receptor type 11 OS=Mus musculus OX=10090 GN=Ptpn11 PE=1 SV=2	0.006	0.938	4	4	1.195	0.037
Q71LX8	Heat shock protein 84b OS=Mus musculus OX=10090 GN=Hsp90ab1 PE=1 SV=1	0.000	57.250	20	34	1.195	0.020
Q149H7	Myeloid leukemia factor 1 interacting protein OS=Mus musculus OX=10090 GN=Cenpu PE=2 SV=1	0.045	0.500	7	7	1.191	0.017
Q91XX3	MCG133388, isoform CRA_y OS=Mus musculus OX=10090 GN=Pcdhgb7 PE=1 SV=1	0.027	0.570	3	4	1.189	0.039
Q8BW75	Amine oxidase [flavin-containing] B OS=Mus musculus OX=10090 GN=Maob PE=1 SV=4	0.001	1.650	7	19	1.188	0.015
Q922B0	Ubc protein OS=Mus musculus OX=10090 GN=Ubc PE=2 SV=1	0.000	11.707	6	10	1.187	0.001
A0A1S6GWG6	Uncharacterized protein OS=Mus musculus OX=10090 GN=Atp6v1b2 PE=2 SV=1	0.000	5.135	9	12	1.185	0.017
P20060	Beta-hexosaminidase subunit beta OS=Mus musculus OX=10090 GN=Hexb PE=1 SV=2	0.000	4.984	6	9	1.182	0.010
O55026	Ectonucleoside triphosphate diphosphohydrolase 2 OS=Mus musculus OX=10090 GN=Entpd2 PE=1 SV=2	0.000	8.686	6	8	1.179	0.016
Q9CYN2	Signal peptidase complex subunit 2 OS=Mus musculus OX=10090 GN=Spcs2 PE=1 SV=1	0.007	0.863	4	4	1.177	0.047
Q8R1T1	Charged multivesicular body protein 7 OS=Mus musculus OX=10090 GN=Chmp7 PE=1 SV=1	0.005	1.034	3	3	1.169	0.025
Q922D8	C-1-tetrahydrofolate synthase, cytoplasmic OS=Mus musculus OX=10090 GN=Mthfd1 PE=1 SV=4	0.000	5.341	7	7	1.169	0.019
Q5EBP9	Tripartite motif-containing 28 OS=Mus musculus OX=10090 GN=Trim28 PE=2 SV=1	0.000	23.668	15	20	1.167	0.036
B9EKB0	Laminin B1 subunit 1 OS=Mus musculus OX=10090 GN=Lamb1 PE=2 SV=1	0.000	8.839	17	19	1.16	0.021
Q9JHI5	Isovaleryl-CoA dehydrogenase, mitochondrial OS=Mus musculus OX=10090 GN=Ivd PE=1 SV=1	0.000	2.764	2	2	1.159	0.031
P63017	Heat shock cognate 71 kDa protein OS=Mus musculus OX=10090 GN=Hspa8 PE=1 SV=1	0.000	94.903	24	53	1.158	0.006
D3YV43	40S ribosomal protein S3 OS=Mus musculus OX=10090 GN=Rps3 PE=1 SV=1	0.000	4.595	4	4	1.155	0.022
A0A1S6GWJ8	Uncharacterized protein OS=Mus musculus OX=10090 GN=Hnrnpm PE=2 SV=1	0.000	9.698	12	15	1.152	0.045
Q3UGT5	Alpha-1,4 glucan phosphorylase OS=Mus musculus OX=10090 GN=Pygb PE=2 SV=1	0.000	45.402	20	31	1.151	0.010
Q544D7	Solute carrier family 27 (Fatty acid transporter), member 1, isoform CRA_a OS=Mus musculus OX=10090 GN=Slc27a1 PE=1 SV=1	0.000	8.610	9	26	1.143	0.022
F8VPV0	Pericentrin OS=Mus musculus OX=10090 GN=Pcnt PE=1 SV=1	0.027	0.560	20	22	1.141	0.028
Q3TQX5	Uncharacterized protein OS=Mus musculus OX=10090 GN=Ddx3x PE=1 SV=1	0.000	14.744	11	17	1.138	0.037
F8VPN4	Amylo-1,6-glucosidase, 4-alpha-glucanotransferase OS=Mus musculus OX=10090 GN=Agl PE=1 SV=1	0.000	11.859	17	20	1.117	0.045
P23953	Carboxylesterase 1C OS=Mus musculus OX=10090 GN=Ces1c PE=1 SV=4	0.000	9.066	8	10	1.116	0.005
Q3UYS0	Uncharacterized protein OS=Mus musculus OX=10090 GN=Pccb PE=2 SV=1	0.000	3.641	11	14	1.116	0.045
Q3UIM5	Uncharacterized protein OS=Mus musculus OX=10090 GN=Cpt1b PE=2 SV=1	0.009	0.784	11	14	1.108	0.021
P50396	Rab GDP dissociation inhibitor alpha OS=Mus musculus OX=10090 GN=Gdi1 PE=1 SV=3	0.000	14.734	8	8	1.105	0.005
Q3TI07	Uncharacterized protein OS=Mus musculus OX=10090 GN=Capn1 PE=1 SV=1	0.000	20.793	14	14	1.101	0.011
Q3V1M8	Uncharacterized protein OS=Mus musculus OX=10090 GN=Hdlbp PE=2 SV=1	0.000	48.036	25	34	1.092	0.002
Q6P5F9	Exportin-1 OS=Mus musculus OX=10090 GN=Xpo1 PE=1 SV=1	0.000	8.163	5	5	1.088	0.035
Q3UP74	Aminopeptidase OS=Mus musculus OX=10090 GN=Anpep PE=2 SV=1	0.000	21.903	8	9	1.085	0.027
O09106	Histone deacetylase 1 OS=Mus musculus OX=10090 GN=Hdac1 PE=1 SV=1	0.005	1.028	4	7	1.074	0.015
A3KGU9	Spectrin alpha chain, non-erythrocytic 1 OS=Mus musculus OX=10090 GN=Sptan1 PE=1 SV=2	0.000	88.800	44	52	1.072	0.032
Q9JHU4	Cytoplasmic dynein 1 heavy chain 1 OS=Mus musculus OX=10090 GN=Dync1h1 PE=1 SV=2	0.000	4.401	60	77	1.062	0.005
O88990	Alpha-actinin-3 OS=Mus musculus OX=10090 GN=Actn3 PE=2 SV=1	0.000	11.495	12	15	1.045	0.019
Q3UHQ5	Uncharacterized protein OS=Mus musculus OX=10090 GN=Gcn1l1 PE=2 SV=1	0.000	3.323	27	28	0.931	0.021
Q62261	Spectrin beta chain, non-erythrocytic 1 OS=Mus musculus OX=10090 GN=Sptbn1 PE=1 SV=2	0.000	31.564	24	25	0.904	0.044
Q8BLV4	Uncharacterized protein (Fragment) OS=Mus musculus OX=10090 GN=Lrrfip1 PE=2 SV=2	0.000	4.130	7	9	0.894	0.043
Q8CGG2	Psmd1 protein (Fragment) OS=Mus musculus OX=10090 GN=Psmd1 PE=2 SV=1	0.000	3.134	7	8	0.883	0.048
B2RRH9	Guanine monphosphate synthetase OS=Mus musculus OX=10090 GN=Gmps PE=1 SV=1	0.000	7.673	6	7	0.864	0.035
P12242	Mitochondrial brown fat uncoupling protein 1 OS=Mus musculus OX=10090 GN=Ucp1 PE=1 SV=2	0.000	3.889	6	8	0.853	0.036
O08788	Dynactin subunit 1 OS=Mus musculus OX=10090 GN=Dctn1 PE=1 SV=3	0.000	10.591	16	18	0.848	0.014
A0A087WP42	CLIP-associating protein 1 OS=Mus musculus OX=10090 GN=Clasp1 PE=1 SV=2	0.021	0.666	19	22	0.847	0.023
Q99MR8	Methylcrotonoyl-CoA carboxylase subunit alpha, mitochondrial OS=Mus musculus OX=10090 GN=Mccc1 PE=1 SV=2	0.000	3.678	9	9	0.844	0.019
O54692	Centromere/kinetochore protein zw10 homolog OS=Mus musculus OX=10090 GN=Zw10 PE=1 SV=3	0.000	2.889	6	6	0.843	0.021
Q00915	Retinol-binding protein 1 OS=Mus musculus OX=10090 GN=Rbp1 PE=1 SV=2	0.000	5.386	3	4	0.82	0.040
Q52JJ6	Aminopeptidase OS=Mus musculus OX=10090 GN=Enpep PE=1 SV=1	0.000	6.222	15	22	0.813	0.044
P70699	Lysosomal alpha-glucosidase OS=Mus musculus OX=10090 GN=Gaa PE=1 SV=2	0.000	5.241	6	7	0.807	0.013
D3Z298	Carboxylic ester hydrolase OS=Mus musculus OX=10090 GN=Ces1h PE=3 SV=2	0.006	1.001	2	3	0.806	0.034
Q9DBL7	Bifunctional coenzyme A synthase OS=Mus musculus OX=10090 GN=Coasy PE=1 SV=2	0.000	3.326	6	7	0.794	0.024
Q3UK24	Uncharacterized protein OS=Mus musculus OX=10090 GN=Wdr37 PE=2 SV=1	0.027	0.577	5	7	0.792	0.012
B2RXX9	Myosin, heavy polypeptide 7, cardiac muscle, beta OS=Mus musculus OX=10090 GN=Myh7 PE=2 SV=1	0.046	0.480	25	30	0.791	0.017
P70303	CTP synthase 2 OS=Mus musculus OX=10090 GN=Ctps2 PE=1 SV=1	0.024	0.590	5	5	0.787	0.049
A2AQ07	Tubulin beta-1 chain OS=Mus musculus OX=10090 GN=Tubb1 PE=1 SV=1	0.000	6.705	9	19	0.784	0.006
Q9D9S9	Uncharacterized protein OS=Mus musculus OX=10090 GN=Asb1 PE=2 SV=1	0.049	0.459	4	7	0.78	0.029
Q9JKS4	LIM domain-binding protein 3 OS=Mus musculus OX=10090 GN=Ldb3 PE=1 SV=1	0.028	0.565	8	12	0.78	0.026
B2RXW7	Complement component 4B (Childo blood group) OS=Mus musculus OX=10090 GN=C4b PE=2 SV=1	0.000	5.026	23	41	0.776	0.036
Q3TGR2	Fibrinogen, B beta polypeptide, isoform CRA_a OS=Mus musculus OX=10090 GN=Fgb PE=1 SV=1	0.000	6.052	6	7	0.773	0.026
Q8BVY8	Uncharacterized protein OS=Mus musculus OX=10090 GN=Cct8 PE=2 SV=1	0.003	1.450	7	7	0.773	0.039
H3BJQ9	Homeobox protein cut-like OS=Mus musculus OX=10090 GN=Cux1 PE=1 SV=1	0.023	0.604	11	11	0.77	0.011
B2RSV4	Splicing factor 3b, subunit 3 OS=Mus musculus OX=10090 GN=Sf3b3 PE=2 SV=1	0.000	2.696	5	6	0.763	0.013
B9EIC2	Nlrp4e protein OS=Mus musculus OX=10090 GN=Nlrp4e PE=2 SV=1	0.047	0.467	10	13	0.762	0.048
A0A1D5RLG3	Rab3 GTPase-activating protein catalytic subunit OS=Mus musculus OX=10090 GN=Rab3gap1 PE=1 SV=1	0.000	1.722	5	7	0.76	0.026
O55106	Striatin OS=Mus musculus OX=10090 GN=Strn PE=1 SV=2	0.043	0.504	2	2	0.757	0.040
P24549	Retinal dehydrogenase 1 OS=Mus musculus OX=10090 GN=Aldh1a1 PE=1 SV=5	0.001	1.595	9	9	0.734	0.045
E9Q1T9	Exportin-2 OS=Mus musculus OX=10090 GN=Cse1l PE=1 SV=1	0.000	3.644	8	9	0.73	0.005
Q543Q4	RAB3D, member RAS oncogene family, isoform CRA_a OS=Mus musculus OX=10090 GN=Rab3d PE=1 SV=1	0.000	4.552	3	10	0.728	0.025
Q3TI63	Uncharacterized protein OS=Mus musculus OX=10090 GN=Snx1 PE=2 SV=1	0.004	1.130	6	7	0.724	0.016
Q571D6	MKIAA0281 protein (Fragment) OS=Mus musculus OX=10090 GN=Elmo1 PE=2 SV=1	0.007	0.846	5	6	0.723	0.042
Q4FJL0	RAB10, member RAS oncogene family OS=Mus musculus OX=10090 GN=Rab10 PE=1 SV=1	0.000	5.589	4	5	0.719	0.036
Q3THQ0	Beta-hexosaminidase OS=Mus musculus OX=10090 GN=Hexa PE=2 SV=1	0.000	9.918	8	8	0.718	0.036
Q3TDE6	Uncharacterized protein OS=Mus musculus OX=10090 GN=Pck2 PE=2 SV=1	0.000	2.517	12	12	0.715	0.041
Q3TJZ6	Protein FAM98A OS=Mus musculus OX=10090 GN=Fam98a PE=1 SV=1	0.000	3.628	8	8	0.704	0.024
A0A068BIR7	KN motif and ankyrin repeat domains 3 OS=Mus musculus OX=10090 GN=Kank3 PE=2 SV=1	0.000	2.918	6	7	0.689	0.029
Q80U72	Protein scribble homolog OS=Mus musculus OX=10090 GN=Scrib PE=1 SV=2	0.000	5.093	7	7	0.687	0.038
Q3ULD5	Methylcrotonoyl-CoA carboxylase beta chain, mitochondrial OS=Mus musculus OX=10090 GN=Mccc2 PE=1 SV=1	0.000	10.379	6	6	0.684	0.038
Q9QZ83	Gamma actin-like protein OS=Mus musculus OX=10090 GN=Actg1 PE=2 SV=1	0.000	29.617	7	18	0.681	0.044
Q3UPI1	Protein FAM198B OS=Mus musculus OX=10090 GN=Fam198b PE=2 SV=1	0.031	0.560	7	9	0.677	0.028
Q64213	Splicing factor 1 OS=Mus musculus OX=10090 GN=Sf1 PE=1 SV=6	0.000	2.677	4	4	0.677	0.041
Q3V2B9	Uncharacterized protein OS=Mus musculus OX=10090 GN=Gm10653 PE=2 SV=1	0.027	0.570	3	4	0.672	0.048
Q3TCS0	Uncharacterized protein OS=Mus musculus OX=10090 GN=Prep PE=2 SV=1	0.000	3.088	7	10	0.669	0.036
A0A0G2JFQ0	Aldehyde dehydrogenase, mitochondrial (Fragment) OS=Mus musculus OX=10090 GN=Aldh2 PE=1 SV=1	0.000	16.167	8	10	0.664	0.043
Q3U9J9	Uncharacterized protein OS=Mus musculus OX=10090 GN=Prdx1 PE=2 SV=1	0.000	5.295	4	5	0.662	0.038
Q9QXX4	Calcium-binding mitochondrial carrier protein Aralar2 OS=Mus musculus OX=10090 GN=Slc25a13 PE=1 SV=1	0.000	6.524	7	9	0.635	0.016
Q3TQW3	Uncharacterized protein OS=Mus musculus OX=10090 GN=Ptbp1 PE=2 SV=1	0.000	16.624	6	10	0.632	0.039
P70333	Heterogeneous nuclear ribonucleoprotein H2 OS=Mus musculus OX=10090 GN=Hnrnph2 PE=1 SV=1	0.002	1.553	3	3	0.629	0.013
P46664	Adenylosuccinate synthetase isozyme 2 OS=Mus musculus OX=10090 GN=Adss PE=1 SV=2	0.000	4.114	3	3	0.608	0.012
P97471	Mothers against decapentaplegic homolog 4 OS=Mus musculus OX=10090 GN=Smad4 PE=1 SV=2	0.020	0.700	4	6	0.601	0.014
Q8VCC2	Liver carboxylesterase 1 OS=Mus musculus OX=10090 GN=Ces1 PE=1 SV=1	0.000	2.606	4	5	0.577	0.018
Q6P9L9	Eef2 protein (Fragment) OS=Mus musculus OX=10090 GN=Eef2 PE=2 SV=1	0.000	55.471	21	28	0.529	0.039
Q8VCW2	Keratin, type I cytoskeletal 25 OS=Mus musculus OX=10090 GN=Krt25 PE=1 SV=1	0.005	1.187	2	4	0.528	0.021
Q3UD06	ATP synthase subunit gamma OS=Mus musculus OX=10090 GN=Atp5c1 PE=1 SV=1	0.000	4.155	4	6	0.475	0.045
G3UWS4	Serine/threonine-protein phosphatase 2A 65 kDa regulatory subunit A beta isoform OS=Mus musculus OX=10090 GN=Ppp2r1b PE=1 SV=1	0.000	6.964	5	8	0.454	0.034
O88456	Calpain small subunit 1 OS=Mus musculus OX=10090 GN=Capns1 PE=1 SV=1	0.000	3.900	4	6	0.43	0.021
Q8CG71	Prolyl 3-hydroxylase 2 OS=Mus musculus OX=10090 GN=P3h2 PE=1 SV=1	0.015	0.695	4	4	0.368	0.033
Q3UHW5	Uncharacterized protein OS=Mus musculus OX=10090 GN=Rab8a PE=2 SV=1	0.000	4.552	2	3	0.332	0.025
