# Supplementary material for: Proteomic Analysis of Iodinated Contrast Agent-Induced Perturbation of Thyroid Iodide Uptake
Source: J Clin Med. 2020 Jan 23;9(2):329. doi: 10.3390/jcm9020329 (PMC7073936; doi:10.3390/jcm9020329)
Supplement: Supplementary file 1 [file jcm-09-00329-s001.zip › zip supplementary/Supplementary table 3.xlsx]

## Sheet: Feuil1
	-LOG(Pvalue)			Z Score
Canonical Pathway	Ratio (NaI) vs (CTRL)	(ICA) vs (CTRL)	Ratio (ICA) vs (NaI)	Ratio (NaI) vs (CTRL)	(ICA) vs (CTRL)	Ratio (ICA) vs (NaI)
Actin Cytoskeleton Signaling	4.29116100325882	2.50306366009819	1.42325485151937	1	0.377964473009227	N/A
Caveolar-mediated Endocytosis Signaling	2.43874143216117	1.63740343084814	1.63616085100459	N/A	N/A	N/A
Cdc42 Signaling	2.74796069098105	1.08303737958468	0.484956813171584	N/A	N/A	N/A
Clathrin-mediated Endocytosis Signaling	4.69574473155836	2.86016872311818	1.58388121682599	N/A	N/A	N/A
CTLA4 Signaling in Cytotoxic T Lymphocytes	2.14000522650496	2.11301496234061	0.58347624548714	N/A	N/A	N/A
EIF2 Signaling	2.71848505418799	3.43298191870554	0.83548760630111	N/A	N/A	N/A
ILK Signaling	3.78503913849692	2.25047102081552	0.331508257968116	0	0.816496580927726	N/A
Integrin Signaling	3.53755501085694	3.35957666935769	1.49733806482164	2.44948974278317	1.13389341902768	N/A
Macropinocytosis Signaling	2.21106908384849	0.777098708370013	0	N/A	N/A	0
Regulation of Cellular Mechanics by Calpain Protease	2.59322200725863	2.69210728828413	0.725694194822388	N/A	N/A	N/A
Regulation of eIF4 and p70S6K Signaling	2.3813762365322	5.23897021941144	0.404127915164839	N/A	N/A	N/A
Renal Cell Carcinoma Signaling	2.24085090271734	0.793851836762421	0	N/A	N/A	0
TCA Cycle II (Eukaryotic)	2.35340486832699	0.745613587915282	0	N/A	N/A	0
tRNA Charging	2.11737449698896	0	1.01911139915677	N/A	0	N/A
Virus Entry via Endocytic Pathways	3.90722229746364	2.56312679896405	1.27688048307676	N/A	N/A	N/A
