# Supplementary material for: Proteomic Analysis of Iodinated Contrast Agent-Induced Perturbation of Thyroid Iodide Uptake
Source: J Clin Med. 2020 Jan 23;9(2):329. doi: 10.3390/jcm9020329 (PMC7073936; doi:10.3390/jcm9020329)
Supplement: Supplementary file 1 [file jcm-09-00329-s001.zip › zip supplementary/Supplementary table 4.xlsx]

## Sheet: Feuil1
	-LOG(Pvalue)			Z Score
Canonical Pathway	Ratio (NaI) vs (CTRL)	(ICA) vs (CTRL)	Ratio (ICA) vs (NaI)	Ratio (NaI) vs (CTRL)	(ICA) vs (CTRL)	Ratio (ICA) vs (NaI)
Actin Cytoskeleton Signaling	4.29116100325882	2.50306366009819	1.42325485151937	1	0.377964473009227	N/A
AMPK Signaling	1.19777379122797	2.0246715908793	1.49184368808756	N/A	2.44948974278317	N/A
Cardiomyocyte Differentiation via BMP Receptors	1.12755204494669	2.0039844446701	1.24231446404703	N/A	N/A	N/A
Clathrin-mediated Endocytosis Signaling	4.69574473155836	2.86016872311818	1.58388121682599	N/A	N/A	N/A
CTLA4 Signaling in Cytotoxic T Lymphocytes	2.14000522650496	2.11301496234061	0.58347624548714	N/A	N/A	N/A
EIF2 Signaling	2.71848505418799	3.43298191870554	0.83548760630111	N/A	N/A	N/A
FAK Signaling	1.96300589605348	2.67245195440321	1.3216064888756	N/A	N/A	N/A
Glucocorticoid Receptor Signaling	1.91591517042506	2.22673369011342	0.549534611950768	N/A	N/A	N/A
HIPPO signaling	0.496672192297255	3.02921600532985	0.596602433961686	N/A	0	N/A
Huntington's Disease Signaling	1.05219098810124	3.61921403123028	0.255485387590441	N/A	N/A	N/A
ILK Signaling	3.78503913849692	2.25047102081552	0.331508257968116	0	0.816496580927726	N/A
Integrin Signaling	3.53755501085694	3.35957666935769	1.49733806482164	2.44948974278317	1.13389341902768	N/A
LPS/IL-1 Mediated Inhibition of RXR Function	0	2.07555443853638	2.33261131542203	0	N/A	N/A
mTOR Signaling	0.690910914043069	2.20490696365375	0.324630610923534	N/A	N/A	N/A
Neuregulin Signaling	0.476135028311297	2.07876574671087	0	N/A	N/A	0
nNOS Signaling in Neurons	0.731472571535024	2.12103903394101	1.97619691099426	N/A	N/A	N/A
RAN Signaling	0	2.23527442181798	0	0	N/A	0
Regulation of Actin-based Motility by Rho	1.30995192025481	2.2795652688233	0.624549050179782	N/A	N/A	N/A
Regulation of Cellular Mechanics by Calpain Protease	2.59322200725863	2.69210728828413	0.725694194822388	N/A	N/A	N/A
Regulation of eIF4 and p70S6K Signaling	2.3813762365322	5.23897021941144	0.404127915164839	N/A	N/A	N/A
Sertoli Cell-Sertoli Cell Junction Signaling	0.76299253975363	2.43358321684605	0.359237380808439	N/A	N/A	N/A
Sumoylation Pathway	0	2.07876574671087	0.575012729659449	0	-2	N/A
VEGF Signaling	1.11277574687845	2.67245195440321	0.528492062015627	N/A	N/A	N/A
Virus Entry via Endocytic Pathways	3.90722229746364	2.56312679896405	1.27688048307676	N/A	N/A	N/A
Xenobiotic Metabolism Signaling	0	2.06689389089479	1.22396845193711	N/A	N/A	N/A
